# Supplementary material for: Characterization of Inorganic Scintillator Detectors for Dosimetry in Image-Guided Small Animal Radiotherapy Platforms
Source: Cancers (Basel). 2023 Feb 3;15(3):987. doi: 10.3390/cancers15030987 (PMC9913621; doi:10.3390/cancers15030987)
Supplement: Supplementary file 1 [file cancers-15-00987-s001.zip]

Archive with 1 entries (1 files):
- cancers-2161096-supplementary.pdf
